# Supplementary material for: Immunoaging at Early Ages Could Drive a Higher Comorbidity Burden in People with HIV on Antiretroviral Therapy Compared with the Uninfected Population
Source: Int J Mol Sci. 2024 Oct 11;25(20):10930. doi: 10.3390/ijms252010930 (PMC11507496; doi:10.3390/ijms252010930)
Supplement: Supplementary file 1 [file ijms-25-10930-s001.zip]

Archive with 2 entries (2 files):
- Supplementary Figure s1 28092024.pdf
- Supplementary Table s1.pdf
